# Supplementary material for: An Automated, Home-Cage, Video Monitoring-based Mouse Frailty Index Detects Age-associated Morbidity in C57BL/6 and Diversity Outbred Mice
Source: J Gerontol A Biol Sci Med Sci. 2023 Jan 27;78(5):762–70. doi: 10.1093/gerona/glad035 (PMC10172975; doi:10.1093/gerona/glad035)
Supplement: glad035_suppl_Supplementary_Materials [file glad035_suppl_supplementary_materials.zip]

Archive with 12 entries (12 files):
- glad035_suppl_Supplementary_Table_S10.xlsx
- glad035_suppl_Supplementary_Data.pdf
- glad035_suppl_Supplementary_Table_Legends.docx
- glad035_suppl_Supplementary_Table_S1.zip
- glad035_suppl_Supplementary_Table_S2.zip
- glad035_suppl_Supplementary_Table_S3.zip
- glad035_suppl_Supplementary_Table_S4.zip
- glad035_suppl_Supplementary_Table_S5.zip
- glad035_suppl_Supplementary_Table_S6.zip
- glad035_suppl_Supplementary_Table_S7.zip
- glad035_suppl_Supplementary_Table_S8.zip
- glad035_suppl_Supplementary_Table_S9.zip
