# Supplementary material for: An Automated, Home-Cage, Video Monitoring-based Mouse Frailty Index Detects Age-associated Morbidity in C57BL/6 and Diversity Outbred Mice
Source: J Gerontol A Biol Sci Med Sci. 2023 Jan 27;78(5):762–70. doi: 10.1093/gerona/glad035 (PMC10172975; doi:10.1093/gerona/glad035)
Supplement: glad035_suppl_Supplementary_Materials [file glad035_suppl_supplementary_materials.zip › glad035_suppl_Supplementary_Table_S10.xlsx]

## Sheet: Fig. 3A
Cohort	Obs. #	# obs.	age	mean MFI	SD	SE
Coh. 1	0	29	252	0.102854	0.0331127	0.00625772
Coh. 1	1	29	294	0.107185	0.0347584	0.00656872
Coh. 1	2	29	336	0.0982037	0.0373361	0.00705586
Coh. 2	0	28	343	0.080665	0.0305843	0.00588595
Coh. 2	1	27	385	0.0938697	0.0315947	0.00619623
Coh. 2	2	27	427	0.106003	0.048016	0.00941672
Coh. 3	0	15	434	0.113793	0.0366016	0.00978218
Coh. 3	1	15	476	0.112644	0.0273457	0.00730844
Coh. 3	2	15	518	0.131199	0.0414249	0.0110713
Coh. 4	0	15	525	0.125287	0.0385358	0.0102991
Coh. 4	1	15	567	0.127586	0.0287126	0.00767377
Coh. 4	2	15	609	0.137931	0.0431609	0.0115352
Coh. 5	0	15	616	0.102299	0.038018	0.0101607
Coh. 5	1	12	658	0.107759	0.0273744	0.00825368
Coh. 5	2	12	700	0.122126	0.0375492	0.0113215
Coh. 6	0	14	679	0.155172	0.0385529	0.0106926
Coh. 6	1	12	721	0.139368	0.0419137	0.0126374
Coh. 6	2	8	763	0.146552	0.0285916	0.0108066
Coh. 7	0	44	791	0.10815	0.0404953	0.00617548
Coh. 7	1	35	833	0.114866	0.0509236	0.00873332
Coh. 7	2	30	875	0.147126	0.0524345	0.00973683
Coh. 8a	0	25	854	0.111034	0.035529	0.00725232
Coh. 8a	1	22	896	0.115987	0.0468387	0.010221
Coh. 8a	2	18	938	0.136015	0.0490661	0.0119003
Coh. 8b	0	25	846	0.124138	0.0337861	0.00689655
Coh. 8b	1	20	888	0.127586	0.0333432	0.00764946
Coh. 8b	2	16	930	0.153017	0.0375149	0.0096863

## Sheet: Fig. 3B
Cohort	Obs. #	# obs.	age	mean DFI	SD	SE
Coh. 1	0	29	259	0.16551	0.108003	0.0204106
Coh. 1	1	29	301	0.114733	0.0722297	0.0136501
Coh. 1	2	29	340	0.136305	0.0984786	0.0186107
Coh. 2	0	28	350	0.229467	0.136556	0.0262802
Coh. 2	1	27	392	0.179904	0.121758	0.0238787
Coh. 2	2	27	434	0.210084	0.097078	0.0190386
Coh. 3	0	15	441	0.179603	0.11247	0.0300588
Coh. 3	1	15	483	0.156347	0.111398	0.0297722
Coh. 3	2	15	522	0.19777	0.104364	0.0278924
Coh. 4	0	15	532	0.213131	0.0943037	0.0252037
Coh. 4	1	15	574	0.187044	0.109447	0.0292509
Coh. 4	2	15	616	0.252683	0.111506	0.0298013
Coh. 5	0	15	620	0.218672	0.151632	0.0405254
Coh. 5	1	12	665	0.17691	0.116047	0.0349895
Coh. 5	2	12	707	0.192026	0.110479	0.0333107
Coh. 6	0	14	683	0.240959	0.1148	0.0318397
Coh. 6	1	12	728	0.25012	0.11534	0.0347762
Coh. 6	2	8	770	0.258874	0.0547453	0.0206918
Coh. 7	0	44	798	0.270587	0.0972759	0.0148344
Coh. 7	1	35	837	0.269666	0.0884215	0.0151642
Coh. 7	2	30	882	0.259282	0.0997526	0.0185236
Coh. 8a	0	25	861	0.229481	0.11478	0.0234294
Coh. 8a	1	22	903	0.189949	0.106277	0.0231915
Coh. 8a	2	18	945	0.23747	0.106309	0.0257838
Coh. 8b	0	25	853	0.274794	0.115954	0.0236691
Coh. 8b	1	20	895	0.264643	0.123126	0.028247
Coh. 8b	2	16	937	0.22933	0.106664	0.0275406

## Sheet: Fig. 3C
Cohort	Obs. #	# obs.	age	mean MFI	MFI SE	mean DFI	DFI SE
Coh. 1	0	29	252	0.102854	0.00625772	0.16551	0.0204106
Coh. 1	1	29	294	0.107185	0.00656872	0.114733	0.0136501
Coh. 1	2	29	336	0.0982037	0.00705586	0.136305	0.0186107
Coh. 2	0	28	343	0.080665	0.00588595	0.229467	0.0262802
Coh. 2	1	27	385	0.0938697	0.00619623	0.179904	0.0238787
Coh. 2	2	27	427	0.106003	0.00941672	0.210084	0.0190386
Coh. 3	0	15	434	0.113793	0.00978218	0.179603	0.0300588
Coh. 3	1	15	476	0.112644	0.00730844	0.156347	0.0297722
Coh. 3	2	15	518	0.131199	0.0110713	0.19777	0.0278924
Coh. 4	0	15	525	0.125287	0.0102991	0.213131	0.0252037
Coh. 4	1	15	567	0.127586	0.00767377	0.187044	0.0292509
Coh. 4	2	15	609	0.137931	0.0115352	0.252683	0.0298013
Coh. 5	0	15	616	0.102299	0.0101607	0.218672	0.0405254
Coh. 5	1	12	658	0.107759	0.00825368	0.17691	0.0349895
Coh. 5	2	12	700	0.122126	0.0113215	0.192026	0.0333107
Coh. 6	0	14	679	0.155172	0.0106926	0.240959	0.0318397
Coh. 6	1	12	721	0.139368	0.0126374	0.25012	0.0347762
Coh. 6	2	8	763	0.146552	0.0108066	0.258874	0.0206918
Coh. 7	0	44	791	0.10815	0.00617548	0.270587	0.0148344
Coh. 7	1	35	833	0.114866	0.00873332	0.269666	0.0151642
Coh. 7	2	30	875	0.147126	0.00973683	0.259282	0.0185236
Coh. 8a	0	25	854	0.111034	0.00725232	0.229481	0.0234294
Coh. 8a	1	22	896	0.115987	0.010221	0.189949	0.0231915
Coh. 8a	2	18	938	0.136015	0.0119003	0.23747	0.0257838
Coh. 8b	0	25	846	0.124138	0.00689655	0.274794	0.0236691
Coh. 8b	1	20	888	0.127586	0.00764946	0.264643	0.028247
Coh. 8b	2	16	930	0.153017	0.0096863	0.22933	0.0275406

## Sheet: Fig. 3E
Cohort	Obs. #	# obs.	age@MFI	mean age-norm MFI	SE age-norm MFI	mean age-norm DFI	SE age-norm DFI
Coh. 1	0	29	252	0.090518	0.00625772	0.127028	0.0204106
Coh. 1	1	29	294	0.0927936	0.00656872	0.0698383	0.0136501
Coh. 1	2	29	336	0.081756	0.00705586	0.0849961	0.0186107
Coh. 2	0	28	343	0.0638747	0.00588595	0.177089	0.0262802
Coh. 2	1	27	385	0.0750234	0.00619623	0.121112	0.0238787
Coh. 2	2	27	427	0.0851003	0.00941672	0.144879	0.0190386
Coh. 3	0	15	434	0.0925482	0.00978218	0.113329	0.0300588
Coh. 3	1	15	476	0.0893428	0.00730844	0.08366	0.0297722
Coh. 3	2	15	518	0.105842	0.0110713	0.118669	0.0278924
Coh. 4	0	15	525	0.0995879	0.0102991	0.132961	0.0252037
Coh. 4	1	15	567	0.0998307	0.00767377	0.10046	0.0292509
Coh. 4	2	15	609	0.10812	0.0115352	0.159686	0.0298013
Coh. 5	0	15	616	0.0721448	0.0101607	0.124606	0.0405254
Coh. 5	1	12	658	0.0755486	0.00825368	0.0764305	0.0349895
Coh. 5	2	12	700	0.0878604	0.0113215	0.0851325	0.0333107
Coh. 6	0	14	679	0.121934	0.0106926	0.137272	0.0318397
Coh. 6	1	12	721	0.104074	0.0126374	0.14002	0.0347762
Coh. 6	2	8	763	0.109202	0.0108066	0.142361	0.0206918
Coh. 7	0	44	791	0.0694299	0.00617548	0.149798	0.0148344
Coh. 7	1	35	833	0.0740897	0.00873332	0.142463	0.0151642
Coh. 7	2	30	875	0.104294	0.00973683	0.125665	0.0185236
Coh. 8a	0	25	854	0.06923	0.00725232	0.099071	0.0234294
Coh. 8a	1	22	896	0.072127	0.010221	0.053126	0.0231915
Coh. 8a	2	18	938	0.0900989	0.0119003	0.0942332	0.0257838
Coh. 8b	0	25	846	0.082725	0.00689655	0.145605	0.0236691
Coh. 8b	1	20	888	0.0841173	0.00764946	0.129042	0.028247
Coh. 8b	2	16	930	0.107492	0.0096863	0.0873151	0.0275406

## Sheet: Fig. 3F
Cohort	Obs. #	# obs.	age	mean combined FI	SD	SE
Coh. 1	0	29	259	0.134182	0.058842	0.0111201
Coh. 1	1	29	301	0.110959	0.0433908	0.0082001
Coh. 1	2	29	340	0.117254	0.0546518	0.0103282
Coh. 2	0	28	350	0.155066	0.0718181	0.0138214
Coh. 2	1	27	392	0.136887	0.0610717	0.0119772
Coh. 2	2	27	434	0.158043	0.051689	0.0101371
Coh. 3	0	15	441	0.146698	0.0666615	0.017816
Coh. 3	1	15	483	0.134496	0.0573164	0.0153185
Coh. 3	2	15	522	0.164484	0.0488104	0.0130451
Coh. 4	0	15	532	0.169209	0.0547492	0.0146323
Coh. 4	1	15	574	0.157315	0.0560162	0.014971
Coh. 4	2	15	616	0.195307	0.0581458	0.0155401
Coh. 5	0	15	620	0.160485	0.0852541	0.0227851
Coh. 5	1	12	665	0.142334	0.0691124	0.0208382
Coh. 5	2	12	707	0.157076	0.0661431	0.0199429
Coh. 6	0	14	683	0.198065	0.06563	0.0182025
Coh. 6	1	12	728	0.194744	0.0696711	0.0210066
Coh. 6	2	8	770	0.202713	0.0302255	0.0114242
Coh. 7	0	44	798	0.189369	0.0582095	0.00887686
Coh. 7	1	35	837	0.192266	0.0514662	0.00882638
Coh. 7	2	30	882	0.203204	0.0635506	0.0118011
Coh. 8a	0	25	861	0.170258	0.0624944	0.0127566
Coh. 8a	1	22	903	0.152968	0.0645658	0.0140894
Coh. 8a	2	18	945	0.186743	0.0650771	0.0157835
Coh. 8b	0	25	853	0.199466	0.0610588	0.0124636
Coh. 8b	1	20	895	0.196115	0.070418	0.016155
Coh. 8b	2	16	937	0.191174	0.0646229	0.0166856

## Sheet: Fig. 4A
R versus:	MFI	age
gait.w	0.433391	0.547913
gait.f	0.247959	0.361522
circ.w	0.160724	0.200182
circ.f	0.436484	0.364065
spins	0.401098	0.444196
nest	0.0161278	0.05614
coat.q	-0.104347	-0.0138288
bw.delta	0.0893061	0.14948
DFI	0.481761	0.573453

## Sheet: Fig. 4B
R versus:	MFI	age
gait.w	0.244352	0.316331
gait.f	0.207788	0.140094
circ.w	0.129636	0.179908
circ.f	0.106277	0.11065
spins	0.177977	0.313224
nest	0.071105	0.0518226
coat.q	-0.099168	-0.054428
bw.delta	-7.96153e-05	-0.00587944

## Sheet: Fig. 4C
	nest	coat.q	Loss of whiskers	Alopecia	Menace reflex	Dermatitis	circ.f	circ.w	Loss of fur colour	gait.f	BCS	spins	gait.w	magForelimb grip strength	Kyphosis	Tail stiffening	Tumours	Piloerection	Coat condition	Distended abdomen	Breathing rate/depth	bw.delta	Vision lossHearing Loss	Gait disorders
nest	1	0.200996	0.138244	0.0166457	0.0582532	0.0930399	0.0269192	0.00980125	0.0184265	-0.0374716	-0.0654011	0.00025071	0.0166734	0.0519981	0.0070179	0.0667269	0.0333155	-0.0472355	0.0526525	-0.0303615	0.00013503	0.0162578	-0.0097351	-0.0071813	-0.05979	-0.0389353
coat.q	0.200996	1	-0.0531758	-0.0856862	-0.083098	-0.0360573	0.059827	-0.0679407	0.125069	-0.0915531	-0.0689282	-0.101436	-0.115722	-0.0540496	-0.0931223	-0.0435297	0.0250023	-0.0718051	-0.0503164	-0.0473545	-0.0729095	-0.0436956	-0.0272663	0.043561	0.00098926	-0.0495311
Loss of whiskers	0.138244	-0.0531758	1	0.422714	0.257783	0.0213558	0.0860904	0.0509817	-0.0540371	0.0711164	-0.0365468	-0.120759	-0.028828	0.0756923	0.0726813	0.0429383	-0.0504195	0.0066762	-0.111088	-0.0768398	0.0789475	-0.0510956	0.00091429	-0.0475268	0.00519514	0.0278702
Alopecia	0.0166457	-0.0856862	0.422714	1	0.150354	0.126148	0.0959723	0.050944	-0.0008619	0.0113445	-0.0098098	-0.103627	-0.0316927	0.0448517	0.058662	0.0830005	-0.0051775	-0.0045573	-0.026546	0.163422	0.105762	-0.0464831	0.00498568	-0.10485	0.00303048	0.0344106
Menace reflex	0.0582532	-0.083098	0.257783	0.150354	1	0.0379674	0.0385209	0.087413	-0.0278007	-0.0132136	0.175717	0.20798	0.178129	0.130248	0.0142156	0.0760637	0.0525796	0.0373581	-0.0383004	-0.0391668	0.0310735	0.0214982	0.0470585	0.0955843	0.0811278	-0.0010851
Dermatitis	0.0930399	-0.0360573	0.0213558	0.126148	0.0379674	1	0.034395	0.0494099	0.0274616	0.032015	-0.0143773	0.0316046	0.0344654	0.0638733	0.0496716	0.0959204	-0.0056176	0.0446769	0.111101	0.06099	-0.0428294	-0.0053229	-0.042029	0.00052321	-0.0240609	0.00746379
circ.f	0.0269192	0.059827	0.0860904	0.0959723	0.0385209	0.034395	1	0.184058	-0.115709	0.136022	-0.0068006	0.00065255	0.0368722	0.110725	0.0600495	0.0354656	0.0513482	0.0566042	0.0653679	0.0636708	-0.0060478	0.105689	-0.0177924	-0.056355	0.0616925	-0.008509
circ.w	0.00980125	-0.0679407	0.0509817	0.050944	0.087413	0.0494099	0.184058	1	0.0255646	0.0657401	0.0949797	0.025596	0.252831	0.179872	0.0900261	0.112181	-0.0326059	0.079272	0.0833904	-0.0071605	-0.015397	0.00626807	-0.0236005	-0.0320358	0.0534405	-0.0275077
Loss of fur colour	0.0184265	0.125069	-0.0540371	-0.0008619	-0.0278007	0.0274616	-0.115709	0.0255646	1	0.154247	0.0038546	0.0999797	0.00936083	-0.0401722	0.0182	0.110032	0.0327449	0.0288221	0.0391199	0.0281821	-0.0110197	0.0412968	0.0149776	0.0723093	-0.0303985	-0.0477236
gait.f	-0.0374716	-0.0915531	0.0711164	0.0113445	-0.0132136	0.032015	0.136022	0.0657401	0.154247	1	0.258811	0.217766	0.306552	0.140234	0.157515	0.0570225	0.0684133	0.183454	-0.03796	0.0550279	0.198202	0.00559728	-0.0575543	0.047611	0.0821779	0.00591122
BCS	-0.0654011	-0.0689282	-0.0365468	-0.0098098	0.175717	-0.0143773	-0.0068006	0.0949797	0.0038546	0.258811	1	0.263163	0.357766	-0.0431706	0.0433496	-0.0791886	0.00136296	-0.0571046	0.00443454	-0.0580121	-0.0600764	-0.0011226	0.0941819	0.0635253	0.0827984	-0.0174152
spins	0.00025071	-0.101436	-0.120759	-0.103627	0.20798	0.0316046	0.00065255	0.025596	0.0999797	0.217766	0.263163	1	0.651465	0.312828	0.139804	0.119694	0.169685	0.161855	0.0225816	-0.009795	0.0678559	-0.007578	0.0877392	0.118561	0.0676994	0.0674496
gait.w	0.0166734	-0.115722	-0.028828	-0.0316927	0.178129	0.0344654	0.0368722	0.252831	0.00936083	0.306552	0.357766	0.651465	1	0.316257	0.126876	0.0886958	0.185687	0.177088	0.0444631	0.027384	0.0940439	0.0166348	0.0524382	0.102782	0.136606	0.0529623
mage	0.0519981	-0.0540496	0.0756923	0.0448517	0.130248	0.0638733	0.110725	0.179872	-0.0401722	0.140234	-0.0431706	0.312828	0.316257	1	0.235347	0.273165	0.111441	0.16263	0.0490507	0.10932	0.0778511	0.0598768	-0.006268	0.0718077	0.0622981	0.068096
Forelimb grip strength	0.0070179	-0.0931223	0.0726813	0.058662	0.0142156	0.0496716	0.0600495	0.0900261	0.0182	0.157515	0.0433496	0.139804	0.126876	0.235347	1	0.208561	0.104644	0.0251739	0.0140795	0.0852065	0.00990854	0.0167071	0.0231129	-0.0049402	0.0466404	0.0466438
Kyphosis	0.0667269	-0.0435297	0.0429383	0.0830005	0.0760637	0.0959204	0.0354656	0.112181	0.110032	0.0570225	-0.0791886	0.119694	0.0886958	0.273165	0.208561	1	0.120506	0.227428	0.206693	0.152206	-0.0060464	0.107005	-0.0300949	-0.0424096	0.0327561	0.0556497
Tail stiffening	0.0333155	0.0250023	-0.0504195	-0.0051775	0.0525796	-0.0056176	0.0513482	-0.0326059	0.0327449	0.0684133	0.00136296	0.169685	0.185687	0.111441	0.104644	0.120506	1	0.240445	0.0579346	0.0730161	0.0537741	0.0614995	-0.002463	-0.0067456	0.0921537	-0.0326563
Tumours	-0.0472355	-0.0718051	0.0066762	-0.0045573	0.0373581	0.0446769	0.0566042	0.079272	0.0288221	0.183454	-0.0571046	0.161855	0.177088	0.16263	0.0251739	0.227428	0.240445	1	0.116042	0.138425	0.047332	0.141951	-0.0166004	0.0581873	0.036626	0.0223465
Piloerection	0.0526525	-0.0503164	-0.111088	-0.026546	-0.0383004	0.111101	0.0653679	0.0833904	0.0391199	-0.03796	0.00443454	0.0225816	0.0444631	0.0490507	0.0140795	0.206693	0.0579346	0.116042	1	0.268404	-0.0365589	0.114594	-0.0716859	0.0336073	0.068139	0.0269583
Coat condition	-0.0303615	-0.0473545	-0.0768398	0.163422	-0.0391668	0.06099	0.0636708	-0.0071605	0.0281821	0.0550279	-0.0580121	-0.009795	0.027384	0.10932	0.0852065	0.152206	0.0730161	0.138425	0.268404	1	0.119565	0.0462596	-0.037419	-0.0506675	0.0703031	-0.044854
Distended abdomen	0.00013503	-0.0729095	0.0789475	0.105762	0.0310735	-0.0428294	-0.0060478	-0.015397	-0.0110197	0.198202	-0.0600764	0.0678559	0.0940439	0.0778511	0.00990854	-0.0060464	0.0537741	0.047332	-0.0365589	0.119565	1	0.0984942	0.0300067	-0.0447687	-0.0786275	0.0501224
Breathing rate/depth	0.0162578	-0.0436956	-0.0510956	-0.0464831	0.0214982	-0.0053229	0.105689	0.00626807	0.0412968	0.00559728	-0.0011226	-0.007578	0.0166348	0.0598768	0.0167071	0.107005	0.0614995	0.141951	0.114594	0.0462596	0.0984942	1	-0.0573879	0.0055558	0.0458128	0.0564907
bw.delta	-0.0097351	-0.0272663	0.00091429	0.00498568	0.0470585	-0.042029	-0.0177924	-0.0236005	0.0149776	-0.0575543	0.0941819	0.0877392	0.0524382	-0.006268	0.0231129	-0.0300949	-0.002463	-0.0166004	-0.0716859	-0.037419	0.0300067	-0.0573879	1	0.128208	-0.0854267	-0.0655943
Vision loss	-0.0071813	0.043561	-0.0475268	-0.10485	0.0955843	0.00052321	-0.056355	-0.0320358	0.0723093	0.047611	0.0635253	0.118561	0.102782	0.0718077	-0.0049402	-0.0424096	-0.0067456	0.0581873	0.0336073	-0.0506675	-0.0447687	0.0055558	0.128208	1	0.112016	-0.0010774
Hearing Loss	-0.05979	0.00098926	0.00519514	0.00303048	0.0811278	-0.0240609	0.0616925	0.0534405	-0.0303985	0.0821779	0.0827984	0.0676994	0.136606	0.0622981	0.0466404	0.0327561	0.0921537	0.036626	0.068139	0.0703031	-0.0786275	0.0458128	-0.0854267	0.112016	1	-0.0265671
Gait disorders	-0.0389353	-0.0495311	0.0278702	0.0344106	-0.0010851	0.00746379	-0.008509	-0.0275077	-0.0477236	0.00591122	-0.0174152	0.0674496	0.0529623	0.068096	0.0466438	0.0556497	-0.0326563	0.0223465	0.0269583	-0.044854	0.0501224	0.0564907	-0.0655943	-0.0010774	-0.0265671	1

## Sheet: Fig. 4D
R versus:	M MFI	M age	F MFI	F age
gait.w	0.215274	0.189432	0.320404	0.4035
gait.f	0.213728	0.165478	0.239032	0.116526
circ.w	0.164391	0.130538	0.124079	0.212586
circ.f	0.0894517	0.117268	0.130892	0.105503
spins	0.1891	0.278279	0.253652	0.320157
nest	-0.0386872	0.0480257	0.0595919	0.0787755
coat.q	-0.0701729	-0.0158689	-0.0905833	-0.102844
bw.delta	-0.0803018	0.0195594	0.0445421	-0.0202109

## Sheet: Fig. 4E
R versus:	M DFI	M age	F DFI	F age
Loss of whiskers	0.222359	0.200871	0.0412831	0.202976
Alopecia	0.0307624	0.0963634	0.0218268	0.0800474
Menace reflex	0.100974	0.21297	0.237848	0.135952
Dermatitis	0.0133856	0.070066	0.0537882	0.0615455
Loss of fur colour	0.134427	0.0304395	-0.00430626	-0.116814
BCS	0.252651	-0.146562	0.259407	0.0208526
Forelimb grip strength	0.0242118	0.0394408	0.216913	0.36771
Kyphosis	0.0388606	0.250932	0.150018	0.283564
Tail stiffening	0.170063	0.0889779	0.0699276	0.118463
Tumours	0.192983	0.170431	0.104731	0.152975
Piloerection	-0.0134281	0.0427298	0.080393	0.0117832
Coat condition	-0.119335	0.0879122	0.0725111	0.0923085
Distended abdomen	0.0138302	0.0616765	0.0816824	0.0998484
Breathing rate/depth	-0.0236487	-0.0321771	0.0411666	0.132443
Vision loss	0.139234	0.0636315	0.0589342	0.0669113
Hearing Loss	0.00958383	-0.0382571	0.114969	0.122018
Gait disorders	-0.0682552	0.0433068	0.00881518	0.0847397
